# Supplementary material for: Repression of TERMINAL FLOWER1 primarily mediates floral induction in pear (Pyrus pyrifolia Nakai) concomitant with change in gene expression of plant hormone-related genes and transcription factors
Source: J Exp Bot. 2017 Sep 7;68(17):4899–914. doi: 10.1093/jxb/erx296 (PMC5853822; doi:10.1093/jxb/erx296)
Supplement: Supplementary_Tables_S1 [file erx296_suppl_supplementary_tables_s1.xlsx]

## Sheet: Sheet 1
Table 1
	Table S1. Primers used in this work
	[Primers for flowering-related genes]
		PpFT1a(Unigene11843_All)	5'-CTAGAGTTGATATTGGTGGC-3'
			5'-CCAATTGGCGAAACACCACC-3'
		PpFT2a(TCONS_00068998)	5'-CTAGAGTTGATACCGGTGGT-3'
			5'-CCAATTGGCGAAACAGCACA-3'
		PpTFL1-1a (TCONS_00012718)	5'-TCAACGCGCAGAGAGAAAC-3'
			5'-GGGAAACAAGAGTTACAATAGCCTATC-3'
		PpTFL1-2a(TCONS_00029789)	5'-CCACCTTCCTCAAGGGATTG-3'
			5'-GCTAGCGTCTTCTAGCTGCACC-3'
		PpAP1	5'-GAGTGGCAACTGAGAGTCCA-3'
			5'-TTTTCAGCAGCCCAGTTCTT-3'
		PpFUL	5'-TGGACTCTGGAACATGCAAA-3'
			5'-GTGCAGAATCAAGCTGTTGC-3'
		PpSOC1	5'-TCAAACCAGCAACAAATCCA-3'
			5'-TCCCAAGAGTTTCCGTTTTG-3'
		PpLFY1(TCONS_00010740)	5'-ATGATCATAACGAGGGTGTAGAC-3'
			5'-TCTGTCTCTCGCCTAGCAAC-3'
		PpLFY2	5'-GTTCAAGTGGGGCCTACGAG-3'
			5'-CGGCCGCAAAGTACAACCAG-3'
		Histone H3a	5'-GTCAAGAAGCCCCACAGATAC-3'
			5'-CTGGAAACGCAGATCAGTCTTG-3'
	[Rescue of the late and early-flowering Arabidopsis phenotypes]
		PpFT1a	5'-CACCCTCTCTCTCCAAAAGAAAGAAA-3'
			5'-CGGACTACATATATCTCTTTATCG-3'
		PpTFL1-2a	5'-CACCTATTAGAAGTACTACTCTCTTCTC-3'
			5'-ACGTAATAGTGGCCTAGTAGGGAG-3'
	[Confirmation of RNA-Seq results with qRT-PCR]
		CL12024.Contig1_All(XP_009356755.1)	5'-GATCGGCTTCCAATCATCGTTG-3'
			5'-AAAAGAGTGCAGAACGGGTGTA-3'
		CL12823.Contig1_All(XP_009347054.1)	5'-GTGAGAACAGTTCAGACCACCA-3'
			5'-AGATCTGACCGTGATGATCCTT-3'
		Contig10458(XP_009348036.1)	5'-GAGGAAGGAAACCGAGAGAAAT-3'
			5'-CAGGAGAAAAACTTACGTGCAA-3'
		Contig10545(XP_009345975.1)	5'-GGGGCAAGTCTTTCATGTTTAC-3'
			5'-AGGTGAAACCACCTCACATTTT-3'
		Contig1360(XP_009337966.1)	5'-AGAGGTTGGACTCCTCTTCCTC-3'
			5'-CTTCTATTCATTAAGGTGGCGG-3'
		Contig2562(XP_009370423.1)	5'-TGCTCTAAGAGTACAAGCGCAG-3'
			5'-TCACAGTGGCTTCCAAGATAGA-3'
		Contig2563(XP_009370425.1)	5'-CCAGCAAATGAAGAACAAGATG-3'
			5'-AATTGAGGGCTGTGGTGATTAG-3'
		Contig4298(XP_009359540.1)	5'-TTTTACCAGCATCTCCAACCGA-3'
			5'-TGCCCTTAGTGCCTTCAAATCT -3'
		Contig4440(XP_009346308.1)	5'-AAAGCGCATAAGGTCAAGAAAG-3'
			5'-GGTAGAAGGGTGGAGGAGAAGT-3'
		Contig5362(XP_009354754.1)	5'-ATCCCCAGTAAATGAGATCCCT-3'
			5'-ACAACAGGAATGAGTGCACAAG-3'
		Contig7440(XP_009361730.1)	5'-TAATCCTTCCAAAGACGACGAT-3'
			5'-AACGAAGTTCAAATCATCCACC-3'
		TCONS_00054543(XP_009341113.1)	5'-TAGGGCAAGGAAAGAAAGCTC-3'
			5'-GTGAGTGAGGCATTGGTGAAT-3'
		TCONS_00000665(XP_009364858.1)	5'-TAGAGCTCAAAGGGTCAGCTTC-3'
			5'-CTTTCGTGCTAATTGACTGTGG-3'
		TCONS_00002455(XP_009362711.1)	5'-CACAATGCTCACCAAAGAGAAA-3'
			5'-AGTTTCAAATGTCCCTAGCCAA-3'
		TCONS_00012152(XP_009338977.1)	5'-GGTCTTAATATGAACGGCCAAG-3'
			5'-GTGATGGAGTACCGCCAATAAT-3'
		TCONS_00013081(XP_009366625.1)	5'-GAGAATCGTGGGGAAGATGTAG-3'
			5'-TTGATTCATCTTCCAGTCCAAA-3'
		TCONS_00019163(XP_009369285.1)	5'-AAAACACCTCCAACACTCGC-3'
			5'-CTCTACAGGCCGAGCAAAAC-3'
		TCONS_00020401(XP_009351554.1)	5'-ATTTACAGTTGGAGGTGCCG-3'
			5'-GGATTGGCAGCATCAAGATT-3'
		TCONS_00021856(XP_009356262.1)	5'-CAACATTTCATCAAATCCTCCC-3'
			5'-CACGTGTAACAATATGATGGGG-3'
		TCONS_00026946(XP_009373164.1)	5'-ATCAGCTCTTCACTCGTCATCA-3'
			5'-TGGGAAAGAGAGGAAGTCGTAG-3'
		TCONS_00027800(XP_009373735.1)	5'-GGATGGGAGTGGTTGTGTCT-3'
			5'-TGTTGCTGCTGTTTTTCACC-3'
		TCONS_00033627(XP_009362719.1)	5'-ACCTGGTCGAACAGATAACGAG-3'
			5'-ACCGAAGTTGAAGTTCTCCTCA-3'
		TCONS_00033882	5'-CCAGAAGAAGGATAAGGCATTG-3'
			5'-GCCAAACTAAACACAGGGAAAG-3'
		TCONS_00039983(XP_009333696.1)	5'-CCTCAAGTTAGCGACGATTTCT-3'
			5'-TTCGTTCGATCTCACTTTCTGA-3'
		TCONS_00042955(XP_009335140.1)	5'-GTGAGAGGCAGAGACTTGGATT-3'
			5'-CAAACAATGAGGAGCACTGAAG-3'
		TCONS_00045365(XP_009336496.1)	5'-CTGGAAATACCATCGGTAAAGG-3'
			5'-GGTTTCAGGAGCTGCAATTAAC-3'
		TCONS_00049604(XP_009356578.1)	5'-TAATTGGTGGCAGAAGTTGTTG-3'
			5'-CAACTAGTCTTGTGTCCGCTTG-3'
		TCONS_00049929(XP_009339008.1)	5'-TGTCAAAGTTAGCATGGACGGA-3'
			5'-CCACTAGCATCCAGTCTCCATC-3'
		TCONS_00054129(XP_009340947.1)	5'-CAACTCTTCCACTCCTACCCAC-3'
			5'-ACTAAGATTGTCACGCCCAACT-3'
		TCONS_00054274(XP_009341011.1)	5'-TGCAGTAAAAGTTGCAGGCTTA-3'
			5'-CTTCCTCAAGTGTGTGTTCCAA-3'
		CL11716.Contig2_All(XP_009360775.1)	5'-CACATGTCGTTTCCAACCTCT-3'
			5'-AAAATACTCCTCCATCTCGCC-3'
		CL3418.Contig2_All(XP_009340711.1)	5'-CCGGCATTCTACAACCAACTA-3'
			5'-AGTGCACGAAGTGCAAACTC-3'
		CL5092.Contig1_All(XP_009378744.1)	5'-TCAGGTTAAGGATTCTGGCTGT-3'
			5'-CGATACTCCCTCTGTCGATACC-3'
		CL6887.Contig1_All(XP_009367761.1)	5'-TGGGATTCCTCTGGTAGACCT-3'
			5'-CTAATGGATTAGGAGGCCCTG-3'
		Contig10465(XP_009375169.1)	5'-CGAATCTTCAAGTCCAGCAAG-3'
			5'-CATTAACCCTACGGCAGTTCA-3'
		Contig1780(XP_009351069.1)	5'-AGGTGCCCTAGTCATCAACATT-3'
			5'-CCGGGTACTTTCTTGTCTCTTG-3'
		Contig3471(XP_009333667.1)	5'-ATCTCTGAAGCAGATTGCAGG-3'
			5'-TTCTTTGGAAGCCCTTCTCC-3'
		No_Contig113	5'-ACGTGATCCATGCTTTCAAAC-3'
			5'-TTGACTCCACAAGTGGGTTTC-3'
		TCONS_00001167(XP_009376742.1)	5'-ATCCAGAAGTAGCCAGGGTGT-3'
			5'-CACGAATTGTCAGCACCCTAT-3'
		TCONS_00006524(XP_009364364.1)	5'-GAATGATAGGACCGGAAGCA-3'
			5'-CCAAGTGGGGAGAAGATTGA-3'
		TCONS_00014610(XP_009367490.1)	5'-AGGTGCCCTAGTCATCAACATT-3'
			5'-CCGGGTACTTTCTTGTCTCTTG-3'
		TCONS_00019573(XP_009369802.1)	5'-ATCCAGAAGTAGCCAGGGTGT-3'
			5'-CACGAATTGTCAGCACCCTAT-3'
		TCONS_00027238(XP_009352827.1)	5'-GAAGCTATGGCTTTAGCCTCCT-3'
			5'-CGCCTCTATAGTGATTTTTGCC-3'
		TCONS_00054543(XP_009341113.1)	5'-TAGGGCAAGGAAAGAAAGCTC-3'
			5'-GTGAGTGAGGCATTGGTGAAT-3'
		TCONS_00062347(XP_009359664.1)	5'-TAGGGCAAGGAAAGAAAGCTC-3'
			5'-GTGAGTGAGGCATTGGTGAAT-3'
