# Supplementary material for: Repression of TERMINAL FLOWER1 primarily mediates floral induction in pear (Pyrus pyrifolia Nakai) concomitant with change in gene expression of plant hormone-related genes and transcription factors
Source: J Exp Bot. 2017 Sep 7;68(17):4899–914. doi: 10.1093/jxb/erx296 (PMC5853822; doi:10.1093/jxb/erx296)
Supplement: Supplementary_Tables_S2 [file erx296_suppl_supplementary_tables_s2.xlsx]

## Sheet: Sheet1
Table S2. The summary of RNA-seq data. The samples were named as year-development stage.
Samples	Total Raw Reads	Total Clean Reads	Total Clean Nucleotides (nt)	Q20 percentage	N percentage	GC percentage
12-0	51321600	47826950	4782695000	0.9864	0	0.464
12-0.2	54721018	48853950	4885395000	0.9826	0	0.4632
12-2.0	53198352	49025788	4902578800	0.9853	0	0.4633
14-0	49427198	46292286	4629228600	0.9872	0	0.4654
14-0.2	49801566	46535098	4653509800	0.9871	0	0.4627
14-2.0	51005014	47871340	4787134000	0.9876	0	0.4618
