# Supplementary material for: Repression of TERMINAL FLOWER1 primarily mediates floral induction in pear (Pyrus pyrifolia Nakai) concomitant with change in gene expression of plant hormone-related genes and transcription factors
Source: J Exp Bot. 2017 Sep 7;68(17):4899–914. doi: 10.1093/jxb/erx296 (PMC5853822; doi:10.1093/jxb/erx296)
Supplement: Supplementary_Tables_S3 [file erx296_suppl_supplementary_tables_s3.xlsx]

## Sheet: Sheet1
Table S3. qRT-PCR confirmation of the reliability of RNA-Seq results. The data showed the relative value of each sample normalzied to the value of 14-0 sample. The correlation was calculated with the CORREL function in excel.
12-0 means the stage 0 sample of the year 2012.
	RNA-seq								qRT-PCR
	12-0	12-0.2	12-20.	14-0	14-0.2	14-2.0	Left	Right	12-0	12-0.2	12-20.	14-0	14-0.2	14-2.0	Correlation
CL11716.Contig2_All	1.03187	0.385628	0.480814	1	0.397898	0.404391			1.22551	0.695064	0.850543	1	0.539126	0.565671	0.908595
CL12024.Contig1_All	2.37621	32.5224	37.0324	1	16.206	15.1002			6.69326	37.6135	37.5338	1	19.1519	16.9721	0.991101
CL12823.Contig1_All	1.12661	0.415368	0.441942	1	0.357375	0.510881			0.77615	0.365643	0.394253	1	0.458613	0.62076	0.872537
CL3418.Contig2_All	1.56789	1.81846	2.56211	1	1.34592	1.86741			1.60799	2.02509	2.99175	1	1.36024	2.09608	0.997734
CL5092.Contig1_All	1.38551	1.65466	1.75473	1	1.44668	1.53339			1.31018	2.38274	2.47516	1	1.5309	1.80621	0.929983
CL6047.Contig1_All	2.29439	1.35449	1.21092	1	1.35523	1.36528			0.982057	1.90936	1.92966	1	1.48843	1.17581	-0.348775
CL6887.Contig1_All	0.285088	0.234179	0.596321	1	1.23487	1.80241			0.362291	0.268426	0.704227	1	1.68277	1.43825	0.904723
Contig10458	1.10649	2.48288	3.36461	1	1.73592	3.71784			5.13493	20.7267	31.9464	1	7.68807	15.781	0.817569
Contig10465	0.512022	0.294392	0.528982	1	0.376689	1.24412			0.779516	0.511449	0.947587	1	0.561637	1.5398	0.931697
Contig10545	1.54125	0.356378	0.340463	1	0.699102	0.541629			1.80751	0.494999	0.565297	1	1.08784	0.913076	0.950498
Contig1360	2.81843	4.47743	6.52808	1	5.32898	5.90302			24.8006	7.04436	28.1605	1	14.4093	23.7988	0.641309
Contig1780	5.21869	0.711985	0.592753	1	0.716191	0.789654			468.702	76.7505	46.8469	1	72.3276	41.055	0.976443
Contig2562	1.20203	8.16619	4.56288	1	6.63861	2.43215			27.142	2.5915	2.95227	1	1.71238	4.07937	-0.455519
Contig2563	1.667	2.90088	3.97141	1	1.59579	5.16835			2.55545	3.18308	4.63347	1	2.02916	6.04562	0.987502
Contig3471	1.71919	1.65924	0.969138	1	0.918511	0.946349			1.80451	4.00777	3.05249	1	2.41585	1.082	0.400781
Contig4298	0.108682	5.35584	10.1988	1	9.40505	5.83339			163.36	230.224	340.402	1	301.652	114.191	0.80665
Contig4440	3.64335	7.79061	9.43705	1	5.73952	7.5452			3.64249	7.06991	9.48189	1	7.59859	8.85275	0.956108
Contig5362	1.16446	3.65449	3.17005	1	3.11837	2.41881			1.29263	3.64738	2.76043	1	2.83535	2.52248	0.98356
Contig7440	1.26363	0.472196	0.512177	1	0.353335	0.359407			1.4968	0.482646	0.489508	1	0.456207	0.385505	0.983817
No_Contig113	1.17673	2.18732	1.93461	1	1.33988	1.49041			1.21448	4.63495	4.50256	1	2.01686	2.36767	0.98449
TCONS_00000665	0.984839	0.892537	0.951736	1	1.00981	1.02259			2.89768	2.41111	3.4717	1	3.99122	4.41435	0.29842
TCONS_00001167	1.09433	0.290383	0.369428	1	0.608958	0.487088			0.852582	0.208756	0.296797	1	0.628675	0.443393	0.960532
TCONS_00002455	3.14963	4.61324	9.81554	1	3.54313	15.589			3.66096	4.23775	7.90045	1	2.97344	11.8553	0.994887
TCONS_00006524	0.638617	0.124937	0.05471	1	0.0445361	0.021691			28.871	5.43331	10.0009	1	6.08197	7.38979	0.13142
TCONS_00012152	2.90982	7.6778	9.68358	1	4.81298	9.52189			3.05252	3.82294	3.56084	1	1.22458	2.88019	0.688236
TCONS_00012718	3.12729	0	0.0282764	1	0	0.0711163			8.59198	0.0407913	0.0544165	1	0.0497449	0.0488491	0.97858
TCONS_00013081	0.796069	0.339	0.291573	1	0.403771	0.448728			0.829075	0.374803	0.310766	1	0.456664	0.442067	0.997045
TCONS_00014610	0.479034	0	0.968103	1	1.0206	1.42694			3.4219	3.4564	3.2795	1	2.81524	4.64988	0.0435195
TCONS_00017040	6.60728	0.931023	1.559	1	1.69427	1.71472			7.69726	1.47428	1.33762	1	1.4397	2.0927	0.99056
TCONS_00019163	3.51421	4.23795	3.45587	1	1.32338	2.10085			5.37992	4.56204	4.29369	1	1.79826	2.30069	0.943325
TCONS_00019573	1.15429	0.395199	0.465566	1	0.891775	0.801907			0.721323	2.50226	2.96264	1	1.6139	2.62528	-0.879744
TCONS_00020401	6.74584	1.26102	1.40447	1	1.57925	3.17573			11.5311	2.53814	1.97682	1	1.57123	4.38649	0.989167
TCONS_00021856	0.917287	2.31561	2.16612	1	1.60632	3.08133			5.59461	8.48708	9.38128	1	5.00889	9.0572	0.806895
TCONS_00026946	0.843673	2.96595	2.78885	1	2.03192	2.23765			0.741905	2.72141	2.86555	1	2.11156	2.73773	0.96355
TCONS_00027238	1.37267	0.87454	0.674742	1	1.83038	2.60722			1.87833	1.29879	0.822606	1	1.87287	2.89158	0.96253
TCONS_00027800	1.10185	1.72575	2.54514	1	1.02496	0.985797			1.37216	1.85119	2.38959	1	0.965718	0.870771	0.966898
TCONS_00029789	0.686318	0.0564277	0.0136998	1	0.0140892	0.132942			0.703551	0.0439893	0.0242236	1	0.0467929	0.0689682	0.996918
TCONS_00033627	1.65874	0.0525979	0.158424	1	0.233156	0.428137			2.22092	0.0627668	0.265414	1	0.306478	0.463812	0.985541
TCONS_00033882	5.35825	13.4348	14.0416	1	8.86195	14.1127			7.11313	12.3672	14.079	1	6.54975	8.82156	0.894321
TCONS_00039983	1.64131	4.0915	2.82682	1	2.65097	2.33008			2.42811	7.47019	5.01466	1	4.1782	3.85609	0.997466
TCONS_00042955	0.886853	2.03807	2.30801	1	2.05305	2.58853			2.58614	2.86081	3.09224	1	2.25197	3.1961	0.699729
TCONS_00045365	0.968097	1.23955	1.86472	1	1.6051	2.84176			1.63496	2.20853	2.71462	1	2.00019	3.77492	0.939749
TCONS_00049604	1.81167	2.85543	3.64935	1	1.66852	3.92772			2.71575	2.36632	2.73973	1	1.62478	2.89552	0.813306
TCONS_00049929	0.682947	0.0246035	0.0126054	1	0.118684	0.0435568			0.720759	0.0371833	0.016934	1	0.188928	0.0522883	0.997967
TCONS_00054129	2.13846	2.15764	3.58765	1	3.2344	4.27745			3.07237	2.48392	3.51148	1	4.13555	5.01326	0.950752
TCONS_00054274	2.49438	2.42852	5.0164	1	3.51351	5.7878			1.89968	1.46873	2.10908	1	1.7358	2.46848	0.932098
TCONS_00054543	4.27595	1.03703	1.05483	1	1.55775	2.3086			7.86548	1.36034	0.624905	1	1.93447	2.42656	0.977944
TCONS_00062347	2.80837	1.64862	2.01824	1	2.11639	3.25015			2.88134	1.61249	2.15553	1	1.72842	2.98247	0.967209
TCONS_00068998	1	27.5099	68.8383	1	29.435	7.02906			1.26915	18.8116	11.4743	1	9.3539	3.53831	0.647951
Unigene11843_All	1.56856	0.766893	0.763311	1	0.736902	0.568755			1.24946	0.583594	0.599141	1	0.506431	0.344114	0.954292
